# Supplementary material for: Family Voices in Digital Patient Navigation for Cervical Cancer Care in Indonesia
Source: Healthcare (Basel). 2026 Jun 23;14(13):1809. doi: 10.3390/healthcare14131809 (PMC13362353; doi:10.3390/healthcare14131809)
Supplement: Supplementary file 1 [file healthcare-14-01809-s001.zip]

Archive with 1 entries (1 files):
- healthcare-4320951-supplementary.pdf
